# Supplementary material for: Identification of Novel Candidate Genes for Familial Thyroid Cancer by Whole Exome Sequencing
Source: Int J Mol Sci. 2023 Apr 25;24(9):7843. doi: 10.3390/ijms24097843 (PMC10178269; doi:10.3390/ijms24097843)
Supplement: Supplementary file 1 [file ijms-24-07843-s001.zip]

Archive with 5 entries (5 files):
- Figure_S1.tif
- Figure_S2.tif
- supplementary figure and table caption.pdf
- Table_S1.pdf
- Table_S2.pdf
